# Supplementary material for: mascRNA and its parent lncRNA MALAT1 promote proliferation and metastasis of hepatocellular carcinoma cells by activating ERK/MAPK signaling pathway
Source: Cell Death Discov. 2021 May 17;7:110. doi: 10.1038/s41420-021-00497-x (PMC8128908; doi:10.1038/s41420-021-00497-x)
Supplement: Supplementary file 7 — Supplymentary_Table_S1 [file 41420_2021_497_MOESM7_ESM.xlsx]

## Sheet: Sheet1
	Sequence(5'-->3')
sh-NC	TTCTCCGAACGTGTCACGT
sh-MALAT1-1	CACAGGGAAAGCGAGTGGTTGGTAA
sh-MALAT1-2	GATCCATAATCGGTTTCAAGG
