# Supplementary material for: mascRNA and its parent lncRNA MALAT1 promote proliferation and metastasis of hepatocellular carcinoma cells by activating ERK/MAPK signaling pathway
Source: Cell Death Discov. 2021 May 17;7:110. doi: 10.1038/s41420-021-00497-x (PMC8128908; doi:10.1038/s41420-021-00497-x)
Supplement: Supplementary file 8 — Supplymentary_Table_S2 [file 41420_2021_497_MOESM8_ESM.xlsx]

## Sheet: Sheet1
	Primer(5'-->3')
mascRNA-qF	CTGGTGGTTGGCACTCCT
mascRNA-qR	AGACGCCGCAGGGATTTG
MALAT1-qF	GAATTGCGTCATTTAAAGCCTAGTT
MALAT1-qR	GTTTCATCCTACCACTCCCAATTAAT
MAPK1-qF	TGGTCTGTAGGCTGCATTCTG
MAPK1-qR	GCCTGTTCCATGGCACCTTAT
MAPK3-qF	GGCAAGCACTACCTGGATCA
MAPK3-qR	GGTTAACATCCGGTCCAGCA
GAPDH-qF	CCATGGGGAAGGTGAAGGTC
GAPDH-qR	GAAGGGGTCATTGATGGCAAC
